# Supplementary material for: Spectrum of variants associated with inherited retinal dystrophies in Northeast Mexico
Source: BMC Ophthalmol. 2024 Feb 12;24:60. doi: 10.1186/s12886-023-03276-7 (PMC10860328; doi:10.1186/s12886-023-03276-7)
Supplement: Supplementary file 1 — Additional file 1: Supplementary Table 1. Demographic and clinical characteristics of study participants. [file 12886_2023_3276_MOESM1_ESM.xlsx]

## Sheet: Hoja2
Supplementary Table 1. Demographic and clinical characteristics of study participants.
Case number	Clinical phenotype	Gene	Variant	Genotype	Variant classification	Inheritance	Sex	Age (years)	Onset (years)	Residence	Family history
2	Retinitis pigmentosa	CLN3	c.944dup (p.His315Glnfs*67)	Heterozygous	PV	AR	Female	23	7	Rural	No
		CLN3	c.1305C>G (p.Cys435Trp)	Heterozygous	VUS
10	Retinitis pigmentosa	EYS	c.4120C>T (p.Arg1374*)	Heterozygous	PV	AR	Female	44	14	Urban	Yes
		EYS	c.6079-2A>G (Splice acceptor)	Heterozygous	LPV
13	Retinitis pigmentosa	CLN3	c.1A>G (p.Met1?)	Heterozygous	PV	AR	Female	71	20	Urban	Yes
		CLN3	c.464T>G (p.Val155Gly)	Heterozygous	VUS
18	Retinitis pigmentosa	USH2A	c.2276G>T (p.Cys759Phe)	Heterozygous	PV	AR	Female	46	20	Urban	No
		USH2A	c.2299del (p.Glu767Serfs*21)	Heterozygous	PV
24	Retinitis pigmentosa	CABP4	c.154C>T (p.Arg52*)	Homozygous	PV	AR	Female	44	3	Rural	No
35	Retinitis pigmentosa	CEP78	c.473G>T (p.Cys158Phe)	Homozygous	LPV	AR	Female	44	35	Rural	No
39	Retinitis pigmentosa	CNGA1	c.652C>T (p.Arg218*)	Heterozygous	PV	AR	Female	37	15	Rural	Yes
		CNGA1	c.1065G>C (p.Trp355Cys)	Heterozygous	VUS
48	Retinitis pigmentosa	PDE6A	c.1705C>A (p.Gln569Lys)	Heterozygous	PV	AR	Female	65	5	Rural	No
		PDE6A	c.1957C>T (p.Arg653*)	Heterozygous	PV
50	Retinitis pigmentosa	USH2A	c.2276G>T (p.Cys759Phe)	Homozygous	PV	AR	Female	36	20	Urban	No
56	Retinitis pigmentosa	KIZ	c.226C>T (p.Arg76*)	Homozygous	PV	AR	Female	51	40	Rural	No
63	Retinitis pigmentosa	IFT172	c.4868C>T (p.Thr1623Ile)	Heterozygous	LPV	AR	Male	55	25	Rural	No
		IFT172	c.4876_4878dup (p.Pro1626dup)	Heterozygous	VUS
68	Retinitis pigmentosa	USH2A	c.2276G>T (p.Cys759Phe)	Heterozygous	PV	AR	Male	33	23	Urban	No
		USH2A	c.2299del (p.Glu767Serfs*21)	Heterozygous	PV
83	Retinitis pigmentosa	USH2A	c.2276G>T (p.Cys759Phe	Heterozygous	PV	AR	Female	30	24	Rural	Yes
		USH2A	c.2299del (p.Glu767Serfs*21)	Heterozygous	PV
84	Retinitis pigmentosa	CRB1	c.2290C>T (p.Arg764Cys)	Heterozygous	PV	AR	Male	15	1	Urban	No
		CRB1	c.2171_2172del (p.Tyr724Cysfs*6)	Heterozygous	PV
85	Retinitis pigmentosa	CNGB1	c.290+2T>C (Splice donor)	Homozygous	LPV	AR	Male	40	5	Rural	No
88	Retinitis pigmentosa	USH2A	c.10820A>C (p.His3607Pro)	Heterozygous	PV	AR	Male	63	50	Urban	No
		USH2A	c.12575G>A (p.Arg4192His)	Heterozygous	PV
90	Retinitis pigmentosa	EYS	c.5928-2A>G (Splice acceptor)	Heterozygous	PV	AR	Female	35	23	Urban	No
		EYS	c.6794del (p.Pro2265Glnfs*46)	Heterozygous	PV
92	Retinitis pigmentosa	CNGB1	c.2957A>T (p.Asn986Ile)	Homozygous	PV	AR	Female	48	6	Rural	No
93	Retinitis pigmentosa	USH2A	c.12067-2A>G (Splice acceptor)	Heterozygous	PV	AR	Female	73	69	Rural	Yes
		USH2A	c.8188C>A (p.Pro2730Thr)	Heterozygous	LPV
94	Retinitis pigmentosa	PDE6A	c.2053G>A (p.Val685Met)	Homozygous	PV	AR	Male	49	8	Rural	No
14	Retinitis pigmentosa	IMPDH1	c.931G>A (p.Asp311Asn)	Heterozygous	PV	AD	Female	23	5	Urban	Yes
19	Retinitis pigmentosa	SAG	c.440G>T (p.Cys147Phe)	Heterozygous	PV	AD	Male	70	40	Urban	Yes
45	Retinitis pigmentosa	SAG	c.440G>T (p.Cys147Phe)	Heterozygous	PV	AD	Female	62	60	Rural	No
51	Retinitis pigmentosa	SAG	c.440G>T (p.Cys147Phe)	Heterozygous	PV	AD	Female	62	59	Rural	Yes
57	Retinitis pigmentosa	SNRNP200	c.2580G>C (p.Gln860His)	Heterozygous	PV	AD	Female	14	2	Rural	No
77	Retinitis pigmentosa	PRPF3	c.1477C>T (p.Pro493Ser)	Heterozygous	PV	AD	Male	39	1	Rural	Yes
80	Retinitis pigmentosa	PRPH2	c.514C>T (p.Arg172Trp)	Heterozygous	PV	AD	Male	47	20	Rural	Yes
28	Retinitis pigmentosa	RP2	c.542_543del (p.Ser181Trpfs*37)	Hemizygous	PV	XL	Male	42	6	Urban	Yes
64	Retinitis pigmentosa	RPGR	c.2426_2427del (p.Glu809Glyfs*25)	Hemizygous	PV	XL	Male	42	8	Urban	Yes
66	Retinitis pigmentosa	RPGR	Deletion (Exons 8-18)	Hemizygous	PV	XL	Male	13	2	Rural	No
69	Retinitis pigmentosa	RPGR	c.1206_1215del (p.Gln403Tyrfs*19)	Heterozygous	PV	XL	Female	56	25	Rural	Yes
78	Retinitis pigmentosa	RPGR	c.934+1G>C (Splice donor)	Hemizygous	PV	XL	Male	54	1	Urban	Yes
86	Retinitis pigmentosa	RP2	c.102G>A (Silent)	Hemizygous	LPV	XL	Male	18	5	Rural	No
7	Cone rod dystrophy	USH2A	c.2276G>T (p.Cys759Phe)	Heterozygous	PV	AR	Female	82	27	Rural	No
		USH2A	c.9799T>C (p.Cys3267Arg)	Heterozygous	PV
9	Cone rod dystrophy	PROM1	c.2130+2del (Splice site)	Heterozygous	PV	AR	Male	27	4	Rural	Yes
		PROM1	c.1423_1424del (p.Val475Leufs*42)	Heterozygous	PV
12	Cone rod dystrophy	POC1B	c.144del (p.Lys48Asnfs*16)	Homozygous	PV	AR	Female	24	12	Rural	Yes
16	Cone rod dystrophy	PROM1	c.2130+2del (Splice site)	Homozygous	PV	AR	Male	30	3	Rural	Yes
49	Cone rod dystrophy	CFAP410	c.347C>T (p.Pro116Leu)	Heterozygous	PV	AR	Male	38	24	Rural	No
		CFAP410	c.115_117dup (p.Met39dup)	Heterozygous	VUS
71	Cone rod dystrophy	POC1B	c.676+1G>A (Splice donor)	Heterozygous	PV	AR	Female	21	18	Urban	No
		POC1B	c.320G>T (p.Ser107Ile)	Heterozygous	VUS
72	Cone rod dystrophy	CNGA3	c.1228C>T (p.Arg410Trp)	Heterozygous	PV	AR	Female	12	1	Urban	No
		CNGA3	c.1585G>A (p.Val529Met)	Heterozygous	PV
79	Cone rod dystrophy	PDE6C	c.221del (p.Gly74Alafs*69)	Homozygous	PV	AR	Male	17	4	Rural	Yes
82	Cone rod dystrophy	CNGB3	c.1810C>T (p.Arg604*)	Heterozygous	PV	AR	Female	11	0	Urban	No
		CNGB3	c.701_702delinsAG (p.Cys234*)	Heterozygous	PV
3	Stargardt disease	PROM1	c.2130+2del (Splice site)	Heterozygous	PV	AR	Male	22	5	Urban	No
		PROM1	c.220+1G>C (Splice donor)	Heterozygous	PV
5	Stargardt disease	ABCA4	c.4926C>G (p.Ser1642Arg)	Heterozygous	PV	AR	Female	10	1	Urban	No
		ABCA4	c.5044_5058del (p.Val1682_Val1686del)	Heterozygous	PV
		USH2A	c.2276G>T (p.Cys759Phe)	Heterozygous	PV
6	Stargardt disease	ABCA4	c.5318C>T (p.Ala1773Val)	Heterozygous	PV	AR	Male	23	13	Urban	No
		ABCA4	c.634C>T (p.Arg212Cys)	Heterozygous	PV
15	Stargardt disease	ABCA4	c.1804C>T (p.Arg602Trp)	Heterozygous	PV	AR	Female	39	6	Rural	Yes
		ABCA4	c.3386G>T (p.Arg1129Leu)	Heterozygous	PV
22	Stargardt disease	ABCA4	c.2908del (p.Thr970Profs*7)	Heterozygous	PV	AR	Female	24	7	Urban	No
		ABCA4	c.5882G>A (p.Gly1961Glu)	Heterozygous	PV
23	Stargardt disease	ABCA4	c.4926C>G (p.Ser1642Arg)	Heterozygous	PV	AR	Male	36	7	Urban	No
		ABCA4	c.5044_5058del (p.Val1682_Val1686del)	Heterozygous	PV
		ABCA4	c.5318C>T (p.Ala1773Val)	Heterozygous	PV
27	Stargardt disease	ABCA4	c.3386G>T (p.Arg1129Leu)	Heterozygous	PV	AR	Female	31	12	Urban	No
		ABCA4	c.4457C>T (p.Pro1486Leu)	Heterozygous	PV
32	Stargardt disease	ABCA4	c.3386G>T (p.Arg1129Leu)	Heterozygous	PV	AR	Female	31	24	Rural	No
		ABCA4	c.6718A>G (p.Thr2240Ala)	Heterozygous	PV
		ABCA4	c.4352+61G>A (Intronic)	Heterozygous	PV
37	Stargardt disease	PROM1	c.2130+2del (Splice site)	Heterozygous	PV	AR	Female	38	23	Rural	No
		PROM1	c.436C>T (p.Arg146*)	Heterozygous	PV
41	Stargardt disease	ABCA4	c.4537dup (p.Gln1513Profs*42)	Heterozygous	PV	AR	Female	52	6	Rural	Yes
		ABCA4	c.5461-1G>T (Splice acceptor)	Heterozygous	PV
43	Stargardt disease	PROM1	c.1423_1424del (p.Val475Leufs*42)	Homozygous	PV	AR	Female	28	8	Rural	No
44	Stargardt disease	ABCA4	c.3386G>T (p.Arg1129Leu)	Heterozygous	PV	AR	Male	44	18	Rural	No
		ABCA4	c.4139C>T (p.Pro1380Leu)	Heterozygous	PV
52	Macular dystrophy	ARL3	c.445C>T (p.Arg149Cys)	Heterozygous	PV	AD	Male	26	14	Rural	No
58	Stargardt disease	ABCA4	c.2894A>G (p.Asn965Ser)	Heterozygous	PV	AR	Male	55	17	Urban	No
		ABCA4	c.5196+1137G>A (Intronic)	Heterozygous	PV
60	Stargardt disease	ABCA4	c.5318C>T (p.Ala1773Val)	Heterozygous	PV	AR	Female	17	12	Urban	No
		ABCA4	c.6221G>T (p.Gly2074Val)	Heterozygous	PV
61	Stargardt disease	ABCA4	c.1804C>T (p.Arg602Trp)	Heterozygous	PV	AR	Female	36	20	Rural	No
		ABCA4	c.4253+4C>T (Intronic)	Heterozygous	PV
62	Stargardt disease	ABCA4	c.3322C>T (p.Arg1108Cys)	Heterozygous	PV	AR	Female	18	8	Rural	No
		ABCA4	c.4139C>T (p.Pro1380Leu)	Heterozygous	PV
81	Stargardt disease	ABCA4	c.3113C>T (p.Ala1038Val)	Heterozygous	PV	AR	Male	41	35	Urban	No
		ABCA4	c.6221G>T (p.Gly2074Val)	Heterozygous	PV
91	Stargardt disease	ABCA4	c.4926C>G (p.Ser1642Arg)	Heterozygous	PV	AR	Female	11	5	Urban	Yes
		ABCA4	c.5044_5058del (p.Val1682_Val1686del)	Heterozygous	PV
		ABCA4	c.6581del (p.Pro2194Glnfs*53)	Heterozygous	PV
67	Best disease	BEST1	c.851A>G (p.Tyr284Cys)	Heterozygous	PV	AD	Female	33	15	Urban	Yes
8	X linked Retinoschisis	RS1	c.208G>A (p.Gly70Ser)	Hemizygous	PV	XL	Male	22	9	Urban	Yes
11	X linked Retinoschisis	RS1	c.208G>A (p.Gly70Ser)	Hemizygous	PV	XL	Male	16	8	Rural	No
89	X linked Retinoschisis	RS1	c.208G>A (p.Gly70Ser)	Hemizygous	PV	XL	Male	11	5	Urban	Yes
1	Leber congenital amaurosis	NMNAT1	c.507G>A (p.Trp169*)	Heterozygous	PV	AR	Male	6	0	Urban	No
		NMNAT1	c.769G>A (p.Glu257Lys	Heterozygous	PV
75	Leber congenital amaurosis	CEP290	Gain (Exons 16-26)	Heterozygous	PV	AR	Female	4	0	Urban	No
		CEP290	c.4651C>T (p.Gln1551*)	Heterozygous	PV
4	Usher 2 syndrome	USH2A	c.1000C>T (p.Arg334Trp)	Heterozygous	PV	AR	Male	37	6	Urban	Yes
		USH2A	c.2299del (p.Glu767Serfs*21)	Heterozygous	PV
17	Usher 2 syndrome	ADGRV1	c.10054-2A>C (Splice acceptor)	Heterozygous	PV	AR	Male	45	19	Urban	No
		ADGRV1	c.1563dup (p.Pro522Serfs*8)	Heterozygous	PV
20	Usher 2 syndrome	USH2A	c.486-14G>A (Intronic)	Homozygous	PV	AR	Male	25	12	Rural	No
25	Usher 2 syndrome	USH2A	c.12067-2A>G (Splice acceptor)	Heterozygous	PV	AR	Male	23	6	Urban	No
		USH2A	c.956G>A (p.Cys319Tyr)	Heterozygous	LPV
26	Usher 2 syndrome	USH2A	c.2299del (p.Glu767Serfs*21)	Homozygous	PV	AR	Female	31	19	Urban	Yes
29	Usher 2 syndrome	USH2A	c.2299del (p.Glu767Serfs*21)	Heterozygous	PV	AR	Female	51	20	Rural	No
		USH2A	c.4016T>G (p.Val1339Gly)	Heterozygous	LPV
30	Usher 2 syndrome	USH2A	c.5278del (p.Asp1760Metfs*10)	Homozygous	PV	AR	Female	46	9	Rural	No
31	Usher 2 syndrome	USH2A	c.2299del (p.Glu767Serfs*21	Homozygous	PV	AR	Female	35	12	Rural	Yes
36	Usher 2 syndrome	USH2A	c.2299del (p.Glu767Serfs*21)	Homozygous	PV	AR	Female	58	6	Rural	Yes
38	Usher 2 syndrome	USH2A	c.2276G>T (p.Cys759Phe)	Heterozygous	PV	AR	Male	45	38	Rural	No
		USH2A	c.2299del (p.Glu767Serfs*21)	Heterozygous	PV
40	Usher 2 syndrome	USH2A	c.2299del (p.Glu767Serfs*21)	Homozygous	PV	AR	Female	45	15	Urban	Yes
46	Usher 2 syndrome	USH2A	c.2299del (p.Glu767Serfs*21)	Heterozygous	PV	AR	Male	72	8	Rural	Yes
		USH2A	c.9424G>T (p.Gly3142*)	Heterozygous	PV
47	Usher 2 syndrome	USH2A	c.1606T>C (p.Cys536Arg)	Heterozygous	PV	AR	Male	23	15	Urban	Yes
		USH2A	c.2299del (p.Glu767Serfs*21)	Heterozygous	PV
53	Usher 2 syndrome	USH2A	c.2299del (p.Glu767Serfs*21)	Heterozygous	PV	AR	Male	55	15	Rural	No
		USH2A	c.956G>A (p.Cys319Tyr)	Heterozygous	LPV
55	Usher 2 syndrome	USH2A	c.12067-2A>G (Splice acceptor)	Homozygous	PV	AR	Male	63	18	Rural	No
59	Usher 2 syndrome	USH2A	c.12067-2A>G (Splice acceptor)	Heterozygous	PV	AR	Male	52	15	Rural	No
		USH2A	c.2299del (p.Glu767Serfs*21)	Heterozygous	PV
65	Usher 2 syndrome	USH2A	c.12067-2A>G (Splice acceptor)	Heterozygous	PV	AR	Male	38	25	Urban	No
		USH2A	c.956G>A (p.Cys319Tyr)	Heterozygous	PV
70	Usher 2 syndrome	USH2A	c.2299del (p.Glu767Serfs*21)	Homozygous	PV	AR	Female	42	14	Urban	No
73	Usher 2 syndrome	USH2A	c.2299del (p.Glu767Serfs*21)	Heterozygous	PV	AR	Female	44	13	Urban	Yes
		USH2A	c.12067-2A>G (Splice acceptor)	Heterozygous	PV
74	Usher 2 syndrome	USH2A	c.2299del (p.Glu767Serfs*21)	Homozygous	PV	AR	Female	52	15	Urban	Yes
87	Usher 2 syndrome	USH2A	c.2299del (p.Glu767Serfs*21)	Homozygous	PV	AR	Female	51	13	Urban	Yes
21	Bardet Biedl syndrome	BBS5	c.143-1G>C (Splice acceptor)	Homozygous	PV	AR	Female	20	6	Rural	Yes
34	Bardet Biedl syndrome	ARL6	c.228C>G (p.Tyr76*)	Homozygous	PV	AR	Female	34	9	Rural	No
42	Wolfram like syndrome	WFS1	c.2189G>A (p.Trp730*)	Heterozygous	PV	AD	Male	50	13	Rural	No
54	Arts syndrome	PRPS1	c.250C>T (p.Arg84Trp)	Heterozygous	PV	XL	Female	71	6	Rural	No
76	Alström syndrome	ALMS1	c.10975C>T (p.Arg3659*)	Heterozygous	PV	AR	Male	13	6	Rural	No
		ALMS1	c.1730C>G (p.Ser577*)	Heterozygous	PV
33	Mucopolysaccharidosis IIIC	HGSNAT	Deletion (Exons 1-2)	Heterozygous	PV	AR	Male	55	1	Rural	No
		HGSNAT	c.185T>C (p.Leu62Pro)	Heterozygous	VUS
Abbreviations: PV: pathogenic variant, LPV: likely pathogenic variant, VUS: variant of unknown significance, AR: autosomal recessive, AD: autosomal dominant, XL: X-linked.
